# Supplementary material for: Bayesian Regression Quantifies Uncertainty of Binding Parameters from Isothermal Titration Calorimetry More Accurately Than Error Propagation
Source: Int J Mol Sci. 2023 Oct 11;24(20):15074. doi: 10.3390/ijms242015074 (PMC10606514; doi:10.3390/ijms242015074)
Supplement: Supplementary file 1 [file ijms-24-15074-s001.zip]

Archive with 1 entries (1 files):
- ijms-2657944-supplementary.pdf
